# Supplementary material for: Formation of Non-Nucleoplasmic Proteasome Foci during the Late Stage of Hyperosmotic Stress
Source: Cells. 2021 Sep 21;10(9):2493. doi: 10.3390/cells10092493 (PMC8467775; doi:10.3390/cells10092493)
Supplement: Supplementary file 1 [file cells-10-02493-s001.zip]

Archive with 5 entries (5 files):
- cells-1330030-supple.pdf
- Lee et al_Video S1.mp4
- Lee et al_Video S2.mp4
- Lee et al_Video S3.mp4
- Lee et al_Video S4.mp4
